# Supplementary material for: Alcohol-Based Hand Sanitizers: Does Gelling Agent Really Matter?
Source: Gels. 2022 Jan 29;8(2):87. doi: 10.3390/gels8020087 (PMC8871833; doi:10.3390/gels8020087)
Supplement: Supplementary file 1 [file gels-08-00087-s001.zip]

Archive with 1 entries (1 files):
- gels-1524934-supplementary.pdf
